# Supplementary material for: Association of F. alocis and D. pneumosintes with Periodontitis Disease Severity and Red Complex Bacteria
Source: Dent J (Basel). 2024 Apr 12;12(4):105. doi: 10.3390/dj12040105 (PMC11048763; doi:10.3390/dj12040105)
Supplement: Supplementary file 1 [file dentistry-12-00105-s001.zip]

Archive with 1 entries (1 files):
- dentistry-2907574-supplementary.pdf
